# Supplementary material for: Antithrombotic Therapy in Primary and Secondary Prevention of Coronary Artery Disease
Source: J Clin Med. 2026 May 30;15(11):4248. doi: 10.3390/jcm15114248 (PMC13257674; doi:10.3390/jcm15114248)
Supplement: Supplementary file 1 [file jcm-15-04248-s001.zip]

Archive with 1 entries (1 files):
- jcm-4269075-supplementary.pdf
